# Supplementary material for: Digital Health in Melanoma Posttreatment Care in Rural and Remote Australia: Systematic Review
Source: J Med Internet Res. 2018 Sep 24;20(9):e11547. doi: 10.2196/11547 (PMC6231739; doi:10.2196/11547)
Supplement: Multimedia Appendix 2 [file jmir_v20i9e11547_app2.xlsx]

## Sheet: Sheet1
#	References	Country/ year	Participant characteristics		Design of the study	Study Intervention	Research focus
1	14. Hall S, Murchie P. Can we use technology to encourage self-monitoring by people treated for melanoma? A qualitative exploration of the perceptions of potential recipients. Support Care Cancer. 2014 Jun:22(6): 1663-71. DOI: 10.1007/s00520-014-2133-3	Scotland/ 2012	n:	19	Qualitative, semi-structured interview.	Patient received a written briefed about the study beforehand. Phone or F2F interview (n=unknown), interviews conduct prior to any attempt to introduce technology into melanoma follow-up. Digitally recorded and transcribed verbatim.	Patients' perception of the use of technology for self-monitoring/ TSSE
			Gender:	Male (n=8)
				Female (n=11)
			residential areas:	Urban (n=5)
				rural (n=14)
			Mean age:	66.7
			patient’s illness condition:	Stage: Unknown
				Time since diagnosis: Unknown
				Follow-up: currently receiving structured follow-up
			Socioeconomic:	Unknown
			Education:	Unknown
2	15. Loiselle CG, Peter O, Haase KR, Girouard L et al. Virtual navigation in colorectal cancer and melanoma: an exploration of patients’ views. Support Care Cancer. 2013 Aug;21(8):2289-96. PMID: 23519565	Canada/ 2009	n:	20 with MEL (n=9); CRC (n=11)	Qualitative, Optional follow-up interview, semi-structured interview.	Participants were invited to use the OIN based on their own needs for a period of 8 weeks (unlimited access). Interview with the participants who agreed by phone (n=17) or F2F (n=3). Digitally recorded and transcribed verbatim.	Patients' perception of a web-based platform offering information on melanoma
			Gender:	Male (n=12) incl. MEL (n=5)
				Female (n=8) incl. MEL (n=4)
			residential areas:	Unknown
			Mean age:	58.9
			patient’s illness condition:	Stage: Unknown
				Time since diagnosis: 8-12 weeks
				Follow-up: Unknown
			Socioeconomic:	65% ≤ $50,000 pa
			Education:	75% > high school
3	24. Qureshi AA, Brandling-Bennett HA, Witten, Chen SC, berg E et al. Willingness-to-Pay Stated Preferences for Telemedicine Versus In-Person Visits in Patients with a History of Psoriasis or Melanoma. Telemed J E Health 2006;12(6): 639-643. PMID: 17250485.	US/ 2002	n:	92 with MEL (n=42); PSOR (n=50)	Qualitative, WTP method, survey with structured interview	Participants received a verbal brief about the study beforehand. F2F survey/ interview. Patients with melanoma were asked to imagine the discovery of new or changing mole for 2 hypothetical scenarios. Use of Analog scale for the 2 first questions, then recorded by the interviewer.	Patients' preferences for store-and-forward teleconsultation or F2F
			Gender:	Male (n=44)
				Female (n=48)
			residential areas:	Unknown
			Mean age:	53.2
			patient’s illness condition:	Stage: Unknown
				Year since diagnosis: Unknown
				Follow-up: Unknown
			Socioeconomic:	45% ≤ $50,000 pa
			Education:	82% > high school
4	16. Murchie P, Allan J, Brant W, Dennis M, Hall S et al. Total skin self-examination at home for people treated for cutaneous melanoma: development and pilot of a digital intervention. BMJ Open 2015;5(8). PMID: 26251412.	Scotland/ 2013	n:	20	Quantitative: online report, Qualitative: semi-structured interview.	Study and purpose were introduced to the participants beforehand. ASICA 6-month pilot testing. Before the experimentation a full-body mapping was conducted. 3 training sessions were provided to the participants. During the pilot testing, participants were asked to complete an online report and could add a description under each picture. People that identified concerns were contacted by telephone …	Patients' perception of self-monitoring/ TSSE
			Gender:	Male (n=10)
				Female (n=10)
			residential areas:	Urban (n=3)
				Rural (n=17)
			age:	Mean age: 57.7
			patient’s illness condition:	stage: In-situ (n=4), I (n=11), II (n=5)
				Time since diagnosis: 5 >
				Follow-up: currently receiving hospital-based follow-up
			Socioeconomic:	Unknown
			Education:	Unknown
5	25. Damude S, Hoekstra-Weebers JEHM, van Leeuwen BL, Hoekstra HJ. Melanoma patients' disease-specific knowledge, information preference, and appreciation of educational YouTube videos for self-inspection. Eur J Surg Oncol. 2017 Aug;43(8):1528-1535. PMID: 28684059.	Netherlands/ 2016	n:	100	Quantitative, online questionnaire	Participants received a letter explaining the objective of the study beforehand. All patients received written information about melanoma and TSSE. Participants did not get access to their pathological report. Two YouTube videos and an hyperlink to the online questionnaire (19 items) were sent to the participants.	Patients' perception of the use of YouTube videos for providing information on melanoma and TSSE
			Gender:	Male (n=51)
				Female (n=42)
			residential areas:	Unknown
			Median age:	60
			patient’s illness condition:	Stage: I (n=73); II (n=27)
				Time since diagnosis: 2.5 months (median)
				Follow-up: Unknown
			Socioeconomic:	Unknown
			Education:	42% > high school
